# Supplementary material for: Dichlorido(2,9-dieth­oxy-1,10-phenanthroline-κ2 N,N′)zinc(II)
Source: Acta Crystallogr Sect E Struct Rep Online. 2009 Jul 1;65(Pt 8):m860. doi: 10.1107/S1600536809024490 (PMC2977366; doi:10.1107/S1600536809024490)
Supplement: Supplementary file 2 [file e-65-0m860-Isup2.hkl]

# 
# h,k,l, Fc-squared, Fo-squared, sigma(Fo-squared) and status flag 
# 
data_I
_shelx_title ' pnma in Pnma' 
_shelx_refln_list_code          4 
_shelx_F_calc_maximum      377.99 
_exptl_crystal_F_000       824.00 
_reflns_d_resolution_high  0.8257 
 
loop_ 
 _symmetry_equiv_pos_as_xyz 
 'x, y, z' 
 '-x+1/2, -y, z+1/2' 
 '-x, y+1/2, -z' 
 'x+1/2, -y+1/2, -z+1/2' 
 '-x, -y, -z' 
 'x-1/2, y, -z-1/2' 
 'x, -y-1/2, z' 
 '-x-1/2, y-1/2, z-1/2' 
 
_cell_length_a    13.2550 
_cell_length_b     7.4403 
_cell_length_c    17.8739 
_cell_angle_alpha  90.000 
_cell_angle_beta   90.000 
_cell_angle_gamma  90.000 
 
_shelx_F_squared_multiplier     1.000 
 
loop_ 
 _refln_index_h 
 _refln_index_k 
 _refln_index_l 
 _refln_F_squared_calc 
 _refln_F_squared_meas 
 _refln_F_squared_sigma 
 _refln_observed_status 
   2   0   0     5085.25     5401.24     30.52 o 
   4   0   0    36328.49    36099.83     78.47 o 
   6   0   0    17702.78    17690.27    108.98 o 
   8   0   0     5616.35     5710.76     61.03 o 
  10   0   0      124.76      191.81     30.52 o 
  12   0   0     1974.36     1905.04     56.67 o 
  14   0   0       46.21       91.55     61.03 o 
  16   0   0      137.05      191.81     74.11 o 
   2   1   0      439.21      439.67     17.44 o 
   4   1   0      516.81      517.57     19.86 o 
   6   1   0     3042.62     3052.89     21.80 o 
   8   1   0     1105.17     1124.65     34.55 o 
  10   1   0     1340.01     1329.00     37.71 o 
  12   1   0       14.12       65.39     39.23 o 
  14   1   0     1173.33     1111.72     50.13 o 
   0   2   0   142879.59    95356.55    387.98 o 
   2   2   0    10217.10    10452.80     71.77 o 
   4   2   0      948.40      893.37     21.76 o 
   6   2   0     1865.23     1878.35     91.55 o 
   8   2   0     1741.74     1721.14     69.75 o 
  10   2   0      192.60      219.86     41.53 o 
  12   2   0     3191.59     3200.33     93.73 o 
  14   2   0      164.33      184.66     58.85 o 
   2   3   0       91.45      157.26     26.16 o 
   4   3   0      434.17      354.12     50.13 o 
   6   3   0     1048.04     1065.38     38.44 o 
   8   3   0      681.57      691.73     58.85 o 
  10   3   0      524.59      450.81     52.31 o 
  12   3   0       14.30       44.09     53.88 o 
  14   3   0      700.50      712.25     59.58 o 
   0   4   0    91370.44    80395.23    475.17 o 
   2   4   0     7168.55     6999.52     52.31 o 
   4   4   0    11380.44    11403.21    202.71 o 
   6   4   0     6188.73     6275.11     58.49 o 
   8   4   0     2299.99     2315.22     43.16 o 
  10   4   0       85.52      154.56     50.23 o 
  12   4   0      920.04      794.68    137.32 o 
  14   4   0       25.83      113.34     91.55 o 
   2   5   0      148.20      211.94     41.50 o 
   4   5   0      479.16      466.19     44.62 o 
   6   5   0      812.88      901.44     35.35 o 
   8   5   0      764.49      681.76     70.95 o 
  10   5   0      374.63      453.53     67.57 o 
  12   5   0       30.98       21.80    148.22 o 
   0   6   0     6529.31     6260.04     65.39 o 
   2   6   0       94.55      120.94     42.02 o 
   4   6   0      122.48       54.12     40.92 o 
   6   6   0      328.93      335.82     69.75 o 
   8   6   0      306.59      327.91     68.08 o 
  10   6   0       61.93       91.55    126.42 o 
   2   7   0       29.60       82.30     56.64 o 
   4   7   0       43.16       17.44     56.67 o 
   6   7   0       98.10      135.14     91.55 o 
   8   7   0      105.87       47.95    156.94 o 
  10   7   0       16.92        0.00    148.22 o 
   0   8   0     6026.62     5218.15    122.06 o 
   2   8   0     1134.08     1109.55     83.00 o 
   4   8   0     1066.16     1116.70     77.48 o 
   6   8   0      698.68      756.30     69.75 o 
   1   0   1     3551.45     3491.84     26.16 o 
   2   0   1      873.37      891.95     11.70 o 
   3   0   1     1436.45     1464.72     15.14 o 
   4   0   1      263.02      255.57     11.70 o 
   5   0   1        2.30       17.44     26.16 o 
   6   0   1      528.95      504.78     63.21 o 
   7   0   1        4.71       34.87     21.80 o 
   8   0   1      567.10      468.14     45.77 o 
   9   0   1      674.13      695.30     29.02 o 
  10   0   1      483.71      508.10     27.74 o 
  11   0   1     1156.96     1134.31     43.98 o 
  12   0   1        3.71       19.98     35.47 o 
  13   0   1      462.59      496.29     45.02 o 
  14   0   1      215.67      280.23     70.10 o 
  15   0   1      358.79      407.25     37.57 o 
  16   0   1        3.75      124.00     54.47 o 
   0   1   1      748.99      731.29     28.34 o 
   1   1   1    28539.65    24418.99    605.31 o 
   2   1   1      404.16      423.72     10.32 o 
   3   1   1     9579.71     9157.01    115.78 o 
   4   1   1     5154.09     5112.15     51.60 o 
   5   1   1     5372.73     5371.07     26.53 o 
   6   1   1     1292.76     1400.48     25.17 o 
   7   1   1     1806.83     1859.37     45.90 o 
   8   1   1      917.64      983.46     25.54 o 
   9   1   1      895.78      895.67     25.00 o 
  10   1   1      168.01      192.90     21.39 o 
  11   1   1     2144.74     2040.58     42.61 o 
  12   1   1       29.22       68.68     29.28 o 
  13   1   1       49.66       97.74     31.39 o 
  14   1   1       67.82       81.96     25.55 o 
  15   1   1        0.54       50.00     46.10 o 
   1   2   1     5242.17     5558.92    466.66 o 
   2   2   1      889.03      918.44     16.13 o 
   3   2   1      448.08      437.91     13.84 o 
   4   2   1     4013.85     3800.39     44.67 o 
   5   2   1     3872.87     3969.54     52.23 o 
   6   2   1     3691.26     3694.22    105.71 o 
   7   2   1     3480.45     3285.03     18.72 o 
   8   2   1     2585.88     2638.14     23.49 o 
   9   2   1     4680.58     4629.86     70.47 o 
  10   2   1     4960.79     4844.24     60.12 o 
  11   2   1       10.58       74.20     35.25 o 
  12   2   1     1236.23     1302.91     49.71 o 
  13   2   1     1479.25     1552.60     61.23 o 
  14   2   1     1007.38     1079.97     40.96 o 
  15   2   1      712.54      653.44     39.33 o 
   0   3   1      776.11      719.32     24.66 o 
   1   3   1    16685.47    16632.05     67.01 o 
   2   3   1      201.20      181.27     13.75 o 
   3   3   1     4806.55     5028.33    130.88 o 
   4   3   1     3509.08     3489.20     98.79 o 
   5   3   1     4248.55     4011.35     44.89 o 
   6   3   1     1116.30     1186.86     38.70 o 
   7   3   1     1425.96     1394.99     29.69 o 
   8   3   1      657.62      643.33     24.61 o 
   9   3   1      641.49      653.07     27.30 o 
  10   3   1      166.79      169.06     31.69 o 
  11   3   1     1379.57     1382.22     41.43 o 
  12   3   1       16.31        0.00     65.39 o 
  13   3   1       42.33       68.30     66.29 o 
  14   3   1       36.65       67.30     37.75 o 
  15   3   1        0.84       71.51     45.25 o 
   1   4   1     1088.99     1185.18     47.82 o 
   2   4   1       99.59       90.70     23.68 o 
   3   4   1      237.59      211.50     26.43 o 
   4   4   1      120.50      129.43     21.81 o 
   5   4   1        1.44       47.95     46.24 o 
   6   4   1      239.43      251.31     27.64 o 
   7   4   1       12.46       33.93     21.52 o 
   8   4   1      142.16      172.92     32.72 o 
   9   4   1      242.35      235.45     26.43 o 
  10   4   1      130.03      130.83     29.19 o 
  11   4   1      512.32      490.29     41.53 o 
  12   4   1        3.31       30.38     46.77 o 
  13   4   1      221.38      201.36     37.38 o 
  14   4   1       93.36      123.94     57.06 o 
   0   5   1       84.62       77.85     41.85 o 
   1   5   1     4526.59     4649.75     41.92 o 
   2   5   1       54.52       93.21     25.60 o 
   3   5   1     1234.92     1303.56     27.32 o 
   4   5   1      715.56      733.96     28.63 o 
   5   5   1     1246.02     1220.20     52.10 o 
   6   5   1      366.28      371.57     28.20 o 
   7   5   1      513.08      494.75     32.15 o 
   8   5   1      188.73      196.06     34.81 o 
   9   5   1      242.20      251.08     32.74 o 
  10   5   1       74.09      125.80     33.89 o 
  11   5   1      619.57      638.30     45.64 o 
  12   5   1        9.21       96.82     46.41 o 
  13   5   1       43.35       59.41     57.78 o 
   1   6   1      602.36      638.03     45.13 o 
   2   6   1      134.91      158.95     30.40 o 
   3   6   1      145.05      168.07     34.37 o 
   4   6   1      557.14      587.91     34.00 o 
   5   6   1      643.77      710.49     37.75 o 
   6   6   1      655.14      696.12     34.19 o 
   7   6   1      854.82      809.46     37.75 o 
   8   6   1      697.76      707.48     37.76 o 
   9   6   1      995.70      956.81     38.65 o 
  10   6   1     1026.18      962.54     44.58 o 
  11   6   1        4.79       33.89     71.01 o 
   0   7   1      242.21      254.41     44.62 o 
   1   7   1     2003.52     1990.57     46.45 o 
   2   7   1      218.93      269.25     37.42 o 
   3   7   1      743.88      775.40     38.37 o 
   4   7   1      431.41      482.73     38.10 o 
   5   7   1      575.37      605.88     61.01 o 
   6   7   1      305.84      318.42     45.53 o 
   7   7   1      279.75      260.08     45.30 o 
   8   7   1      116.69      194.35     44.28 o 
   9   7   1      101.38      153.72     50.10 o 
  10   7   1       37.35      154.92     93.73 o 
   1   8   1       95.60       87.92     41.74 o 
   2   8   1       17.73       62.99     62.76 o 
   3   8   1       10.52       85.85    100.15 o 
   4   8   1       22.65      109.89     59.10 o 
   5   8   1        1.08      121.81     66.66 o 
   6   8   1       39.39      104.60     50.28 o 
   0   0   2    19959.02    18814.98     56.67 o 
   1   0   2    16295.21    16409.73    135.14 o 
   2   0   2        3.68       30.52     21.80 o 
   3   0   2    33447.60    32178.44    525.30 o 
   4   0   2     1631.21     1831.59     34.87 o 
   5   0   2    28019.12    28640.91    640.82 o 
   6   0   2     3407.60     3485.50    122.06 o 
   7   0   2     3752.69     3790.97     43.53 o 
   8   0   2      158.41      126.18     19.84 o 
   9   0   2     3710.81     3805.07    141.68 o 
  10   0   2        1.26       34.87     56.67 o 
  11   0   2       37.53       73.54     37.05 o 
  12   0   2      819.04      852.43     24.04 o 
  13   0   2      132.48      151.03     50.13 o 
  14   0   2       65.38       99.12     89.37 o 
  15   0   2       77.29      148.22     30.52 o 
   1   1   2     1127.32     1117.88      9.89 o 
   2   1   2      131.73      109.56     13.21 o 
   3   1   2      562.99      568.73     15.68 o 
   4   1   2      172.92      185.92      8.49 o 
   5   1   2      583.22      524.65     23.72 o 
   6   1   2      265.48      268.64     11.00 o 
   7   1   2     1804.85     1783.67     65.24 o 
   8   1   2      267.57      232.45     19.27 o 
   9   1   2     1985.62     2067.15     36.17 o 
  10   1   2      253.07      248.61     19.80 o 
  11   1   2     3400.79     3404.04     49.08 o 
  12   1   2        9.68       26.72     26.16 o 
  13   1   2     1129.63     1112.50     35.24 o 
  14   1   2       26.41       64.39     30.75 o 
  15   1   2      739.90      788.41     29.95 o 
   0   2   2    28758.04    25846.62     65.39 o 
   1   2   2     5516.40     5839.80     70.34 o 
   2   2   2     2817.73     2742.80     43.42 o 
   3   2   2       15.26       17.91     12.08 o 
   4   2   2       97.31      107.12     11.84 o 
   5   2   2     2457.49     2579.83     74.88 o 
   6   2   2     4768.25     4903.04     53.76 o 
   7   2   2      272.40      267.71     16.31 o 
   8   2   2      398.02      373.39     19.71 o 
   9   2   2     1989.29     1987.80     61.66 o 
  10   2   2        0.88       60.16     35.89 o 
  11   2   2       42.82       52.31     78.47 o 
  12   2   2      508.47      497.19     34.61 o 
  13   2   2      778.15      795.63     28.93 o 
  14   2   2        4.44       20.60     31.17 o 
  15   2   2       82.27      122.45     40.02 o 
   1   3   2      418.94      462.15     18.14 o 
   2   3   2        3.08       39.23     30.52 o 
   3   3   2      179.54      192.21     15.55 o 
   4   3   2      184.92      188.85     24.51 o 
   5   3   2      204.85      187.30     16.61 o 
   6   3   2      225.07      241.10     24.29 o 
   7   3   2      795.69      791.79     21.41 o 
   8   3   2      151.47      170.85     31.46 o 
   9   3   2     1061.21     1041.14     26.89 o 
  10   3   2      160.52      168.83     24.75 o 
  11   3   2     1856.97     1838.63     77.39 o 
  12   3   2       13.13       69.39     36.99 o 
  13   3   2      698.33      697.49     42.00 o 
  14   3   2       24.81       55.88     37.36 o 
  15   3   2      435.95      388.22     40.27 o 
   0   4   2     4233.63     4434.06     46.77 o 
   1   4   2     7791.06     7507.80     63.27 o 
   2   4   2        8.88       87.19     40.07 o 
   3   4   2    10138.97    10064.27     96.47 o 
   4   4   2       78.83      115.35     23.43 o 
   5   4   2     9000.56     9248.00     86.83 o 
   6   4   2      964.31     1008.75     25.15 o 
   7   4   2     2293.71     2302.27     35.38 o 
   8   4   2      112.77      101.63     23.83 o 
   9   4   2     1357.12     1369.25     37.50 o 
  10   4   2        1.11       33.63     41.85 o 
  11   4   2        5.95       47.18     50.00 o 
  12   4   2      450.25      449.05     33.73 o 
  13   4   2       44.78       49.74     51.77 o 
  14   4   2       24.05       62.61     36.20 o 
   1   5   2      143.71      173.38     30.80 o 
   2   5   2        2.50       47.95     78.47 o 
   3   5   2      193.05      182.12     21.63 o 
   4   5   2       46.88       54.15     27.51 o 
   5   5   2      294.76      289.72     28.29 o 
   6   5   2       88.19      104.33     30.01 o 
   7   5   2      703.37      687.46     33.25 o 
   8   5   2       60.75       71.93     49.32 o 
   9   5   2      909.53      906.22     39.35 o 
  10   5   2       40.18       65.60     40.68 o 
  11   5   2     1178.74     1196.64     36.91 o 
  12   5   2        4.43       41.91     47.11 o 
  13   5   2      539.56      502.32     49.08 o 
   0   6   2     3099.70     2951.66     71.22 o 
   1   6   2      156.55      203.95     33.98 o 
   2   6   2      433.37      394.27     38.10 o 
   3   6   2       26.80       29.81     49.83 o 
   4   6   2      173.05      165.66     35.33 o 
   5   6   2      326.95      333.36     33.52 o 
   6   6   2      659.55      700.16     32.15 o 
   7   6   2      167.54      169.14     32.93 o 
   8   6   2      124.58      157.37     50.08 o 
   9   6   2      348.75      337.97     45.46 o 
  10   6   2        1.13      244.12    170.01 o 
  11   6   2       31.84      137.07     52.05 o 
   1   7   2       14.69       39.80     82.55 o 
   2   7   2       10.13       40.15     50.28 o 
   3   7   2        6.96       39.55    110.90 o 
   4   7   2        7.92       54.45     44.91 o 
   5   7   2        9.93       59.18     90.90 o 
   6   7   2       39.06      121.60     67.57 o 
   7   7   2       69.05      162.81     57.76 o 
   8   7   2       38.28      119.17     55.59 o 
   9   7   2      148.83      152.58     47.11 o 
  10   7   2        9.73      186.11    119.16 o 
   0   8   2      330.59      346.67     76.54 o 
   1   8   2      925.33      929.09     55.18 o 
   2   8   2        0.73      152.51     63.01 o 
   3   8   2     1102.30     1011.82     54.90 o 
   4   8   2        0.46      110.88     53.89 o 
   5   8   2      929.82      896.63     69.25 o 
   6   8   2       69.43      146.22     64.10 o 
   7   8   2      349.25      346.93     50.83 o 
   1   0   3     1694.16     1778.62     15.60 o 
   2   0   3     1845.28     1835.93     71.93 o 
   3   0   3     5741.97     5553.82     61.03 o 
   4   0   3      301.53      353.11     39.23 o 
   5   0   3      517.34      457.59     41.41 o 
   6   0   3       27.17       16.71      8.55 o 
   7   0   3     1321.99     1325.47     27.29 o 
   8   0   3      951.53      952.02     32.70 o 
   9   0   3     1950.35     1865.80     34.09 o 
  10   0   3     1380.81     1356.42     37.71 o 
  11   0   3       47.95       82.65     37.05 o 
  12   0   3     1255.23     1236.16     37.57 o 
  13   0   3      209.35      212.27     42.74 o 
  14   0   3      747.17      755.40     40.07 o 
  15   0   3        9.94        8.72    104.62 o 
   0   1   3      505.05      484.39     21.80 o 
   1   1   3     2063.19     1944.09     10.07 o 
   2   1   3    12139.60    11190.81    138.33 o 
   3   1   3        2.07        1.45      7.80 o 
   4   1   3     3596.65     3330.49     22.19 o 
   5   1   3       18.61       25.50      7.09 o 
   6   1   3    11303.92    11711.95    168.63 o 
   7   1   3        3.47       23.96     17.69 o 
   8   1   3     2565.39     2597.57     24.18 o 
   9   1   3      415.24      383.88     25.17 o 
  10   1   3      160.95      167.27     20.46 o 
  11   1   3      443.63      438.46     27.37 o 
  12   1   3      433.38      472.27     26.96 o 
  13   1   3      234.76      253.49     24.90 o 
  14   1   3       91.85       93.17     24.15 o 
  15   1   3        2.04       29.21     30.37 o 
   1   2   3     3206.54     3261.90     47.82 o 
   2   2   3     2678.11     2753.83     36.75 o 
   3   2   3      142.17      125.11     10.26 o 
   4   2   3      419.84      403.95     14.09 o 
   5   2   3     5544.00     5590.96     39.62 o 
   6   2   3     1970.84     1906.62     21.36 o 
   7   2   3     2768.94     2639.61     43.42 o 
   8   2   3     2949.39     2902.40     55.64 o 
   9   2   3      867.69      914.79     24.90 o 
  10   2   3     3163.40     3266.50     66.31 o 
  11   2   3     1781.55     1780.99     30.60 o 
  12   2   3     2148.51     2027.75     39.20 o 
  13   2   3      263.56      306.46     25.28 o 
  14   2   3     1047.59     1064.97     45.93 o 
  15   2   3      125.99      155.48     37.96 o 
   0   3   3     2254.72     2014.02     48.79 o 
   1   3   3     1240.41     1139.21     18.10 o 
   2   3   3     6409.60     6451.47     29.29 o 
   3   3   3      139.23      117.51     17.67 o 
   4   3   3     3559.48     3607.39     17.18 o 
   5   3   3       18.07       16.05     26.21 o 
   6   3   3     6802.13     6745.33    217.50 o 
   7   3   3       29.60       50.23     21.28 o 
   8   3   3     1789.95     1799.19     40.91 o 
   9   3   3      266.94      274.14     29.57 o 
  10   3   3      140.48      133.30     27.82 o 
  11   3   3      230.10      227.99     28.26 o 
  12   3   3      273.48      286.80     29.50 o 
  13   3   3      123.28      102.17     38.18 o 
  14   3   3       53.01      104.75     48.30 o 
   1   4   3       78.18       86.07     18.59 o 
   2   4   3      250.90      238.34     18.79 o 
   3   4   3     1289.42     1357.72     28.94 o 
   4   4   3       22.08       48.53     45.93 o 
   5   4   3      104.32      129.98     21.97 o 
   6   4   3      135.67      109.55     24.58 o 
   7   4   3      688.41      671.58     27.23 o 
   8   4   3      269.43      280.95     29.93 o 
   9   4   3      840.85      843.57    108.23 o 
  10   4   3      735.72      746.14     26.89 o 
  11   4   3       22.58       46.06     45.02 o 
  12   4   3      623.48      586.23     41.85 o 
  13   4   3       87.56       85.70     30.45 o 
  14   4   3      385.13      372.74     34.37 o 
   0   5   3      889.42      789.43     33.91 o 
   1   5   3       29.82       40.73     26.36 o 
   2   5   3     1725.68     1811.55     48.45 o 
   3   5   3        0.54       46.68     31.26 o 
   4   5   3     1368.63     1388.21     33.98 o 
   5   5   3       22.84       43.93     34.67 o 
   6   5   3     2304.57     2351.52     35.76 o 
   7   5   3        0.40       49.82     31.77 o 
   8   5   3      773.00      761.39     38.42 o 
   9   5   3       54.76      115.52     32.64 o 
  10   5   3       74.68       79.71     33.20 o 
  11   5   3       82.45      101.01     36.49 o 
  12   5   3      141.28      175.46     37.48 o 
  13   5   3       47.33       78.04     62.69 o 
   1   6   3      115.11      109.44     30.28 o 
   2   6   3      233.28      241.80     33.18 o 
   3   6   3      118.22      126.55     38.29 o 
   4   6   3      137.04      160.81     31.46 o 
   5   6   3     1025.51     1014.77     34.08 o 
   6   6   3      483.54      529.03     52.04 o 
   7   6   3      498.44      512.24     31.97 o 
   8   6   3      587.71      581.99     39.86 o 
   9   6   3      270.82      305.72     43.49 o 
  10   6   3      831.36      759.90     52.23 o 
  11   6   3      479.40      517.37     60.28 o 
   0   7   3      564.53      546.91     58.85 o 
   1   7   3      127.73      120.65     38.40 o 
   2   7   3      843.43      912.50     38.96 o 
   3   7   3      113.27      201.46     42.23 o 
   4   7   3      744.51      734.01     42.89 o 
   5   7   3       13.62       36.25     44.63 o 
   6   7   3      886.02      856.28     40.84 o 
   7   7   3       13.93      213.61    135.14 o 
   8   7   3      342.66      426.81     43.29 o 
   9   7   3       33.50      121.34     73.79 o 
   1   8   3        5.57      134.37    104.26 o 
   2   8   3       10.40      104.23     66.98 o 
   3   8   3       71.08       89.89     45.67 o 
   4   8   3        0.83      313.87    148.22 o 
   5   8   3       16.08      201.08     98.06 o 
   6   8   3       13.51       34.57     65.79 o 
   7   8   3      119.44      117.38     58.73 o 
   0   0   4    13144.26    13622.99     95.91 o 
   1   0   4      147.94      127.32     11.70 o 
   2   0   4    29062.11    28039.55     69.75 o 
   3   0   4       75.84       61.03     34.87 o 
   4   0   4    20789.34    20994.66    122.06 o 
   5   0   4     3025.91     3273.88     69.75 o 
   6   0   4       11.87       35.14      4.36 o 
   7   0   4      827.77      753.60     39.23 o 
   8   0   4     3845.04     3777.09    170.01 o 
   9   0   4      465.01      443.82     65.39 o 
  10   0   4      368.73      363.63     54.49 o 
  11   0   4      253.74      260.01     21.00 o 
  12   0   4        3.66       29.06     34.87 o 
  13   0   4      153.38      199.66     21.80 o 
  14   0   4       37.53       37.34     19.62 o 
  15   0   4       54.18       61.84     21.25 o 
   1   1   4     2029.65     1963.96     25.78 o 
   2   1   4      491.21      452.52     10.62 o 
   3   1   4        8.77        8.72      6.17 o 
   4   1   4      239.84      242.82      7.93 o 
   5   1   4       51.89       57.60      8.18 o 
   6   1   4     3876.00     4173.21     46.31 o 
   7   1   4      910.26      913.02     24.62 o 
   8   1   4      896.37      866.66     17.86 o 
   9   1   4      995.28      911.89     35.24 o 
  10   1   4      547.09      593.99     16.72 o 
  11   1   4      348.72      350.62     20.85 o 
  12   1   4      837.48      838.44     23.57 o 
  13   1   4     1154.35     1068.94     28.65 o 
  14   1   4      437.15      458.73     22.02 o 
  15   1   4      242.68      265.60     44.05 o 
   0   2   4     2598.22     2615.80     30.83 o 
   1   2   4    11782.44    11324.36    107.96 o 
   2   2   4       16.07       33.39     13.09 o 
   3   2   4     8217.58     8086.66     86.20 o 
   4   2   4      597.83      619.07     17.35 o 
   5   2   4     8650.14     8791.16     55.49 o 
   6   2   4     2159.83     2597.65     30.83 o 
   7   2   4     2647.62     2652.85     26.56 o 
   8   2   4     1310.64     1385.36     24.90 o 
   9   2   4      629.54      674.94     32.43 o 
  10   2   4      393.76      413.59     18.25 o 
  11   2   4       91.71      128.77     23.80 o 
  12   2   4      228.54      211.56     26.03 o 
  13   2   4        8.10       28.96     25.23 o 
  14   2   4       98.87       86.07     27.46 o 
  15   2   4        4.89       91.55    108.98 o 
   1   3   4      601.64      623.83     20.03 o 
   2   3   4      174.18      194.63     16.10 o 
   3   3   4      169.02      196.93     15.73 o 
   4   3   4      101.26      116.89     16.75 o 
   5   3   4       16.05       34.87     26.16 o 
   6   3   4     1647.94     1690.57     25.42 o 
   7   3   4      696.44      714.92     20.70 o 
   8   3   4      357.82      341.17     20.12 o 
   9   3   4      816.84      827.32     29.10 o 
  10   3   4      252.16      219.63     19.73 o 
  11   3   4      286.25      313.08     35.77 o 
  12   3   4      441.74      447.60     32.90 o 
  13   3   4      828.83      831.02     47.19 o 
  14   3   4      244.19      316.78     33.18 o 
   0   4   4     5844.95     5645.48    108.98 o 
   1   4   4      106.38      124.25     20.27 o 
   2   4   4     8444.73     8249.83    147.87 o 
   3   4   4      193.09      167.91     19.51 o 
   4   4   4     6486.69     6408.38     80.58 o 
   5   4   4      809.65      811.93     25.12 o 
   6   4   4      141.88      121.19     25.33 o 
   7   4   4      440.88      444.79     25.00 o 
   8   4   4     1521.28     1463.96     27.34 o 
   9   4   4      226.31      222.07     27.74 o 
  10   4   4      147.46      177.60     26.40 o 
  11   4   4      103.17      119.68     29.02 o 
  12   4   4        2.42       17.44    117.70 o 
  13   4   4       89.91      104.54     44.05 o 
  14   4   4       17.58       68.23     58.21 o 
   1   5   4      121.43      157.32     27.42 o 
   2   5   4      141.39      162.13     23.26 o 
   3   5   4       83.25      108.36     23.37 o 
   4   5   4      241.36      278.88     28.91 o 
   5   5   4        6.08       45.91     29.40 o 
   6   5   4     1003.53     1065.76     31.27 o 
   7   5   4      249.31      266.15     30.84 o 
   8   5   4      400.01      411.95     35.87 o 
   9   5   4      327.46      346.36     28.34 o 
  10   5   4      320.80      365.89     30.31 o 
  11   5   4      140.91      181.76     44.86 o 
  12   5   4      354.78      450.03     41.12 o 
  13   5   4      349.89      345.67     42.45 o 
   0   6   4       94.84      141.95     46.77 o 
   1   6   4     1844.33     1914.80     49.59 o 
   2   6   4        9.22       80.83     43.49 o 
   3   6   4     1510.19     1536.46     47.59 o 
   4   6   4       78.36      103.52     34.59 o 
   5   6   4     1526.59     1424.91     45.11 o 
   6   6   4      191.90      221.84     36.62 o 
   7   6   4      562.55      611.21     38.11 o 
   8   6   4      220.90      219.61     37.81 o 
   9   6   4      171.82      169.19     42.19 o 
  10   6   4       92.81      109.88     37.08 o 
  11   6   4       11.76      148.39     78.56 o 
   1   7   4       27.35       94.32     41.38 o 
   2   7   4       11.33       38.92     56.64 o 
   3   7   4       34.49      126.05     52.99 o 
   4   7   4       22.27       85.43     39.72 o 
   5   7   4       16.36      143.09     86.84 o 
   6   7   4      107.31      130.72     40.44 o 
   7   7   4      111.15       86.38     45.44 o 
   8   7   4       25.18      117.70    104.62 o 
   9   7   4      155.48      152.76     46.22 o 
   0   8   4      680.78      745.10     66.98 o 
   1   8   4        4.58       52.86     64.98 o 
   2   8   4      871.05      833.11     48.00 o 
   3   8   4       11.11       98.96     76.08 o 
   4   8   4      681.06      665.94     54.08 o 
   5   8   4       85.07      187.98     68.46 o 
   6   8   4       35.33       61.69     93.96 o 
   1   0   5     1017.11     1116.00     22.43 o 
   2   0   5     1723.74     1818.86     26.16 o 
   3   0   5       31.69       34.73     17.44 o 
   4   0   5     4801.75     5100.45     61.03 o 
   5   0   5     6069.79     7044.72     69.75 o 
   6   0   5      912.80      889.31     61.03 o 
   7   0   5      912.38      854.43     61.03 o 
   8   0   5     5855.73     5937.44     95.91 o 
   9   0   5     2762.85     2601.46    248.48 o 
  10   0   5      697.66      647.88     91.55 o 
  11   0   5      875.52      842.88     23.98 o 
  12   0   5     1151.68     1039.19    119.88 o 
  13   0   5     1460.28     1366.89     63.21 o 
  14   0   5      345.63      239.76    244.12 o 
  15   0   5      376.77      374.90    113.34 o 
   0   1   5      730.14      736.73     18.48 o 
   1   1   5     6557.58     6429.08     33.98 o 
   2   1   5      706.51      688.19     15.59 o 
   3   1   5     5520.27     5486.73     68.72 o 
   4   1   5      372.84      440.30     16.36 o 
   5   1   5      704.68      582.34      7.55 o 
   6   1   5     1337.38     1441.30     25.64 o 
   7   1   5     2062.96     1809.89     36.91 o 
   8   1   5       70.51       52.57     13.29 o 
   9   1   5     1539.44     1436.08     48.45 o 
  10   1   5       62.84       67.35      9.12 o 
  11   1   5      137.86      152.92     13.11 o 
  12   1   5       65.58       66.93     22.97 o 
  13   1   5      193.85      183.23     30.83 o 
  14   1   5        3.56       12.14     12.98 o 
  15   1   5      141.22       32.36     60.19 o 
   1   2   5      782.47      843.10     22.53 o 
   2   2   5      256.91      248.04     12.87 o 
   3   2   5      203.54      204.84     11.45 o 
   4   2   5      596.74      569.49     21.56 o 
   5   2   5     5051.98     5299.63     38.18 o 
   6   2   5     3324.81     3210.85     27.69 o 
   7   2   5     1207.86     1159.47     27.06 o 
   8   2   5      126.87      124.25     17.03 o 
   9   2   5     2696.09     2674.26     55.43 o 
  10   2   5     1068.95     1079.04     24.89 o 
  11   2   5      913.05      880.03     35.87 o 
  12   2   5       55.71       34.45     18.15 o 
  13   2   5     1289.23     1277.93     51.41 o 
  14   2   5       13.13       44.12     39.17 o 
  15   2   5      343.46      313.04     19.34 o 
   0   3   5       31.37       47.33     20.92 o 
   1   3   5     4583.19     4423.40     34.25 o 
   2   3   5       86.64       84.46     18.44 o 
   3   3   5     4554.83     4575.25     84.35 o 
   4   3   5      172.31      190.39     18.69 o 
   5   3   5      843.49      745.71     34.10 o 
   6   3   5      396.95      406.70     25.91 o 
   7   3   5     1340.62     1272.74     27.86 o 
   8   3   5       13.71       40.51     26.26 o 
   9   3   5     1097.12     1100.80     37.14 o 
  10   3   5       28.98       47.38     22.99 o 
  11   3   5       99.25      140.71     29.28 o 
  12   3   5       32.53       84.39     53.25 o 
  13   3   5      119.75      151.53     45.30 o 
  14   3   5        0.14       50.69     41.73 o 
   1   4   5      220.00      246.21     21.39 o 
   2   4   5      542.00      520.81     23.65 o 
   3   4   5       82.00       63.23     22.81 o 
   4   4   5     1340.72     1387.15     39.89 o 
   5   4   5     1743.77     1783.71     33.35 o 
   6   4   5      697.45      681.20     31.46 o 
   7   4   5      470.29      448.55     26.07 o 
   8   4   5     2054.55     2046.46     99.42 o 
   9   4   5     1184.42     1172.63     35.87 o 
  10   4   5      511.33      529.09     39.81 o 
  11   4   5      467.00      490.19     34.74 o 
  12   4   5      532.90      585.14     41.53 o 
  13   4   5      675.53      651.21     42.92 o 
   0   5   5      255.11      284.03     36.99 o 
   1   5   5     1592.71     1655.77    130.02 o 
   2   5   5      266.24      302.03     25.84 o 
   3   5   5     1614.85     1633.20     93.75 o 
   4   5   5       27.74       63.60     25.47 o 
   5   5   5      403.57      415.73     26.78 o 
   6   5   5      313.98      342.36     31.87 o 
   7   5   5      501.23      501.00     35.36 o 
   8   5   5       32.51      120.09     74.56 o 
   9   5   5      517.77      554.01     32.88 o 
  10   5   5        2.25       34.50     53.88 o 
  11   5   5       63.57       96.16     48.85 o 
  12   5   5        7.31       40.87     67.29 o 
   1   6   5       54.77       97.39     44.81 o 
   2   6   5       39.94       46.93     28.63 o 
   3   6   5       65.97       68.83     43.88 o 
   4   6   5      176.60      189.91     33.50 o 
   5   6   5      790.41      802.42     35.14 o 
   6   6   5      481.33      468.07     35.97 o 
   7   6   5      246.61      240.24     33.87 o 
   8   6   5      121.90      101.62     40.47 o 
   9   6   5      542.20      606.32     47.82 o 
  10   6   5      164.73      190.07     38.10 o 
  11   6   5      253.12      339.06     43.56 o 
   0   7   5        6.13       43.59     65.39 o 
   1   7   5      811.07      795.78     48.65 o 
   3   7   5      726.89      754.16     43.26 o 
   4   7   5       17.23       98.93     75.47 o 
   5   7   5      246.42      338.85     57.26 o 
   6   7   5       16.04       93.82     42.71 o 
   7   7   5      198.48      280.32     50.13 o 
   8   7   5        0.09       95.91    148.22 o 
   9   7   5      189.91      182.07     47.45 o 
   1   8   5        7.58      105.92     58.65 o 
   2   8   5       58.74      100.27     52.59 o 
   3   8   5       12.66      123.22     54.10 o 
   4   8   5      142.47      253.71     76.27 o 
   5   8   5      211.30      203.39     68.39 o 
   6   8   5      131.13      198.20     50.93 o 
   0   0   6     2527.26     3016.67     47.95 o 
   1   0   6    17438.47    18045.36     82.83 o 
   2   0   6      666.40      648.59     28.34 o 
   3   0   6     4494.96     4663.88     85.01 o 
   4   0   6      546.59      577.18     26.36 o 
   5   0   6     6564.15     7184.22    104.62 o 
   6   0   6       21.70       74.11     61.03 o 
   7   0   6     2273.66     2406.36     82.83 o 
   8   0   6     1333.55     1508.34     82.83 o 
   9   0   6       75.02      122.06     78.47 o 
  10   0   6      607.43      588.51     69.75 o 
  11   0   6      216.81      226.69    100.27 o 
  12   0   6      438.13      444.65     69.75 o 
  13   0   6        6.38       87.19    104.62 o 
  14   0   6      168.94      174.37     82.83 o 
  15   0   6       18.32      161.30    135.14 o 
   1   1   6        5.73       30.52     17.44 o 
   2   1   6      110.22      144.21     14.59 o 
   3   1   6       63.69       61.27      8.43 o 
   4   1   6     1390.93     1376.12     18.25 o 
   5   1   6      193.87      196.50     10.07 o 
   6   1   6     1535.07     1604.38     28.94 o 
   7   1   6       71.19       86.91     13.08 o 
   8   1   6     2612.64     2615.61     75.15 o 
   9   1   6      783.42      865.47     61.03 o 
  10   1   6      886.13      876.76     69.75 o 
  12   1   6     1619.49     1627.93     88.76 o 
  13   1   6      115.08       71.41     59.40 o 
  14   1   6      464.59      630.25     70.95 o 
  15   1   6        7.93      108.98    117.70 o 
   0   2   6     6931.04     6856.18    119.88 o 
   1   2   6       61.08       73.09      9.93 o 
   2   2   6    17490.91    17041.51    149.12 o 
   3   2   6      225.22      221.89     15.43 o 
   4   2   6    10011.54     9706.15     36.49 o 
   5   2   6      348.51      383.03     18.36 o 
   6   2   6     1826.76     1537.74     14.92 o 
   7   2   6      302.20      318.55     16.36 o 
   8   2   6     2545.61     2684.11    156.68 o 
   9   2   6       30.95       40.86     14.14 o 
  10   2   6      464.15      491.20     34.61 o 
  11   2   6      438.87      424.56     24.68 o 
  12   2   6       93.29      108.46     21.70 o 
  13   2   6       80.11       71.94     27.69 o 
  14   2   6        0.41       13.08     26.16 o 
  15   2   6       47.27      122.06    126.42 o 
   1   3   6       23.29       34.87     21.58 o 
   2   3   6       96.50      100.54     15.80 o 
   3   3   6       11.36       21.80     65.39 o 
   4   3   6      994.36     1054.70     37.12 o 
   5   3   6       30.91       47.11     14.52 o 
   6   3   6     1067.02     1104.11     22.19 o 
   7   3   6       74.80      100.74     17.74 o 
   8   3   6     1797.18     1751.70     26.63 o 
   9   3   6      297.33      261.37     23.00 o 
  10   3   6      766.91      801.62     27.20 o 
  11   3   6        5.96       37.67     18.98 o 
  12   3   6     1118.67     1093.04     29.77 o 
  13   3   6       41.80       46.59     23.52 o 
  14   3   6      391.77      328.73     18.69 o 
   0   4   6      145.37      182.64     31.39 o 
   1   4   6     4632.38     4630.14     62.57 o 
   2   4   6      361.55      317.51     24.75 o 
   3   4   6     2353.19     2355.39     40.84 o 
   4   4   6      380.97      390.94     20.92 o 
   5   4   6     2157.84     2147.86     53.48 o 
   7   4   6      748.57      770.95     24.94 o 
   8   4   6      627.25      590.35     27.05 o 
   9   4   6       67.33       68.74     31.90 o 
  10   4   6      275.78      306.44     26.56 o 
  11   4   6      100.89      120.11     34.04 o 
  12   4   6      234.91      260.92     35.91 o 
  13   4   6        5.22       46.30     35.35 o 
   1   5   6        0.36       47.77     31.05 o 
   2   5   6       34.68       61.65     38.11 o 
   3   5   6       44.28       78.06     34.36 o 
   4   5   6      334.93      369.24     37.96 o 
   5   5   6      106.67      120.54     30.42 o 
   6   5   6      383.66      451.51     30.88 o 
   7   5   6       15.43       53.52     66.67 o 
   8   5   6      604.35      562.89     31.29 o 
   9   5   6      277.27      327.63     41.48 o 
  10   5   6      336.83      328.58     35.37 o 
  11   5   6       14.63      102.82     48.34 o 
  12   5   6      405.01      417.52     33.75 o 
   0   6   6     2365.56     2411.97     52.13 o 
   1   6   6        2.64       59.08     39.35 o 
   2   6   6     2838.38     2801.11     50.97 o 
   3   6   6       12.80       53.84     36.71 o 
   4   6   6     2223.50     2148.77     54.05 o 
   5   6   6       33.49      100.31     34.96 o 
   6   6   6      454.07      491.11     55.37 o 
   7   6   6       36.69       65.96     54.77 o 
   8   6   6      596.64      612.98     44.48 o 
   9   6   6       19.74       82.83     45.93 o 
  10   6   6      100.12      165.43     40.45 o 
  11   6   6      110.62      161.64     34.69 o 
   1   7   6        1.43       56.67     82.83 o 
   2   7   6       22.07      139.81     87.81 o 
   3   7   6        1.66       26.16    117.70 o 
   4   7   6      152.60      248.95     50.90 o 
   6   7   6      206.59      225.58     42.85 o 
   7   7   6        9.14      252.84    104.62 o 
   8   7   6      262.03      340.69     53.64 o 
   9   7   6       11.54       73.85     52.13 o 
   1   8   6      494.03      508.75     51.49 o 
   2   8   6        9.68      188.80     81.83 o 
   3   8   6      248.50      223.79     55.20 o 
   4   8   6       49.74      141.63     50.63 o 
   5   8   6      215.41      260.63     55.37 o 
   1   0   7     1491.17     1528.43     28.20 o 
   2   0   7       49.78       62.48     19.50 o 
   3   0   7     4183.67     4403.37    167.84 o 
   4   0   7     1111.92     1021.67     13.08 o 
   5   0   7      881.83      784.68     69.75 o 
   6   0   7      984.28      889.31     74.11 o 
   7   0   7     7843.62     7912.23    113.34 o 
   8   0   7     1023.25      954.70     78.47 o 
   9   0   7     2402.95     2572.02    104.62 o 
  10   0   7      607.33      680.06    108.98 o 
  11   0   7     1807.65     2035.82     74.11 o 
  12   0   7      658.26      749.81     78.47 o 
  13   0   7     1208.12     1116.00     82.83 o 
  14   0   7      368.02      496.97    178.73 o 
  15   0   7      271.51      335.67     78.47 o 
   0   1   7    15659.64    15967.59    159.12 o 
   1   1   7     1173.27     1069.06     19.12 o 
   2   1   7     6454.90     6427.43     67.96 o 
   3   1   7     4542.20     4578.17     44.67 o 
   4   1   7     6083.39     6203.55    121.39 o 
   5   1   7       33.32       21.85     12.58 o 
   6   1   7     3540.65     3333.86     42.37 o 
   7   1   7     1897.80     2020.47     57.60 o 
   8   1   7      954.16      955.99     65.39 o 
   9   1   7      193.53      227.25     52.31 o 
  10   1   7      960.95     1076.18     67.82 o 
  11   1   7       17.21       30.52     61.03 o 
  12   1   7      465.09      459.48     82.83 o 
  13   1   7      185.24      153.56     75.47 o 
  14   1   7        0.53       82.83    170.01 o 
  15   1   7       19.58       88.87     67.61 o 
   1   2   7      196.71      218.39     17.32 o 
   2   2   7       99.83      131.27     22.42 o 
   3   2   7       54.15       63.58     17.33 o 
   4   2   7      196.14      221.22     13.20 o 
   5   2   7     1873.67     1746.75     15.83 o 
   6   2   7      179.41      158.50     13.04 o 
   7   2   7       18.81        5.35     20.91 o 
   8   2   7      225.18      197.62     26.01 o 
   9   2   7      232.10      238.85     16.57 o 
  10   2   7      129.15      159.63     22.80 o 
  11   2   7       15.39       19.50      7.78 o 
  12   2   7      228.20      316.10     78.47 o 
  13   2   7       39.81      135.14    117.70 o 
  14   2   7      167.77      279.97     81.70 o 
   0   3   7     9874.21    10165.08     69.28 o 
   1   3   7      553.21      540.77     20.48 o 
   2   3   7     3932.16     3973.49     52.85 o 
   3   3   7     1326.95     1310.46     24.81 o 
   4   3   7     3963.12     3931.35     31.87 o 
   5   3   7       27.29       29.64     21.76 o 
   6   3   7     2296.12     2322.40     25.58 o 
   7   3   7      886.18      875.41     20.24 o 
   8   3   7      714.36      726.14     36.49 o 
   9   3   7      117.20      136.55     20.76 o 
  10   3   7      587.02      602.53     25.52 o 
  11   3   7       11.34       31.97     43.59 o 
  12   3   7      311.44      304.56     39.01 o 
  13   3   7      145.05      131.57     28.93 o 
  14   3   7        0.58       58.68     32.41 o 
   1   4   7      667.16      659.43     22.66 o 
   2   4   7       13.29       53.22     37.29 o 
   3   4   7      881.93      813.88     27.67 o 
   4   4   7      350.86      385.12     23.28 o 
   5   4   7      880.85      902.46     34.63 o 
   6   4   7      518.72      536.23     30.18 o 
   7   4   7     2914.81     2803.71     51.60 o 
   8   4   7      518.84      521.62     26.30 o 
   9   4   7     1293.29     1272.51     46.06 o 
  10   4   7      329.99      249.88     46.21 o 
  11   4   7      865.54      766.40     71.98 o 
  12   4   7      309.16      322.20     44.67 o 
  13   4   7      614.59      467.93     36.72 o 
   0   5   7     3521.03     3507.12     98.09 o 
   1   5   7      898.15      892.59     38.69 o 
   2   5   7     1330.84     1345.52     32.14 o 
   3   5   7     1069.13     1080.13     39.64 o 
   4   5   7     1551.69     1523.00     36.49 o 
   5   5   7      190.63      202.68     24.62 o 
   6   5   7      887.59      914.16     37.88 o 
   7   5   7      531.61      495.81     40.90 o 
   8   5   7      388.70      413.52     33.39 o 
   9   5   7      108.84      124.05     41.58 o 
  10   5   7      271.86      294.73     31.46 o 
  11   5   7        8.13       61.03     43.59 o 
  12   5   7      185.85      171.75     41.44 o 
   1   6   7       29.09       82.83     36.99 o 
   2   6   7        0.17       46.47     39.91 o 
   3   6   7       82.17      147.30     56.41 o 
   4   6   7       19.62       94.07     53.24 o 
   5   6   7      149.34      165.24     48.33 o 
   6   6   7       49.08       14.53     53.21 o 
   7   6   7       14.16       87.70     50.00 o 
   8   6   7       50.57       61.18     37.56 o 
   9   6   7       30.43       88.58     33.02 o 
  10   6   7       32.37       94.78     44.56 o 
   0   7   7     1347.17     1339.26     70.10 o 
   1   7   7       41.34       60.92     58.64 o 
   2   7   7      539.64      559.16     52.23 o 
   3   7   7       83.12      173.47     57.58 o 
   4   7   7      613.67      573.30     53.46 o 
   5   7   7        2.63       66.84     44.93 o 
   6   7   7      312.85      423.78     51.07 o 
   7   7   7       64.25       85.95     57.71 o 
   8   7   7      159.96      218.60     42.11 o 
   1   8   7       60.16      101.07     65.68 o 
   2   8   7        9.46       31.01     80.60 o 
   3   8   7       71.10       93.64     61.30 o 
   4   8   7       38.23      128.96     56.90 o 
   5   8   7      207.27      156.82     53.96 o 
   0   0   8      240.04      287.72     43.59 o 
   1   0   8     2322.92     2373.55     33.00 o 
   2   0   8     2238.49     2489.38     43.16 o 
   3   0   8     1590.85     1754.45     31.19 o 
   4   0   8       46.78       43.59     12.79 o 
   5   0   8      302.35      313.87     65.39 o 
   6   0   8      351.71      453.37     69.75 o 
   7   0   8     2891.24     2925.13     91.55 o 
   8   0   8        5.00      108.98     82.83 o 
   9   0   8      410.79      435.94     87.19 o 
  10   0   8       62.46      126.42     74.11 o 
  11   0   8     1360.68     1442.95    108.98 o 
  12   0   8      173.78      226.69     74.11 o 
  13   0   8      271.39      374.90     74.11 o 
  14   0   8       27.13      178.73    126.42 o 
   1   1   8      125.67      157.74     16.40 o 
   2   1   8      468.01      471.24     19.67 o 
   3   1   8      757.18      765.91     23.15 o 
   4   1   8      927.31      934.32     13.21 o 
   5   1   8      181.90      180.59      9.95 o 
   6   1   8      170.55      164.01     12.97 o 
   7   1   8     1180.32     1114.27     53.35 o 
   8   1   8       17.96       63.67     49.13 o 
   9   1   8     1086.48     1164.06     70.70 o 
  10   1   8        5.30       21.80     95.91 o 
  11   1   8      210.21      332.18     58.75 o 
  13   1   8      603.99      688.60     76.22 o 
  14   1   8        0.12       78.47    130.78 o 
   0   2   8     3417.34     3470.59     43.26 o 
   1   2   8    24786.18    25214.90    483.24 o 
   2   2   8      124.66      135.76     21.30 o 
   3   2   8    16323.27    16208.38     96.36 o 
   4   2   8      690.13      665.60     21.84 o 
   5   2   8     6261.22     6133.54     28.27 o 
   7   2   8     6069.65     5579.72    122.14 o 
   8   2   8       54.72       52.45     17.50 o 
   9   2   8      688.33      665.53     16.77 o 
  10   2   8       97.13       39.23    100.27 o 
  11   2   8      682.48      640.93     91.55 o 
  13   2   8        9.07       78.47    126.42 o 
  14   2   8        6.23       65.39     92.48 o 
   1   3   8       80.66      118.50     17.94 o 
   2   3   8      212.14      248.09     24.75 o 
   3   3   8      395.74      375.35     22.59 o 
   4   3   8      195.25      203.78     17.31 o 
   5   3   8      342.79      405.16     30.38 o 
   6   3   8      147.78      146.77     22.98 o 
   7   3   8      852.28      816.39     44.67 o 
   8   3   8        5.20       56.67     56.67 o 
   9   3   8      880.39      887.33     43.36 o 
  10   3   8        0.68       21.80     65.39 o 
  11   3   8      203.78      255.36     21.99 o 
  12   3   8        2.37       58.85     89.39 o 
  13   3   8      506.16      373.62    182.17 o 
   0   4   8        3.82       39.23     52.31 o 
   1   4   8      950.46      945.92     22.74 o 
   2   4   8      434.90      446.41     23.23 o 
   3   4   8      547.14      553.82     27.55 o 
   4   4   8       61.20       58.47     26.07 o 
   5   4   8      234.28      238.72     25.82 o 
   6   4   8      145.51      136.95     26.35 o 
   7   4   8     1055.63     1028.48     28.35 o 
   8   4   8        0.86       51.21     43.24 o 
   9   4   8      256.68      252.55     27.06 o 
  10   4   8       22.90       63.49     40.62 o 
  11   4   8      605.10      537.92     42.83 o 
  12   4   8       87.61      104.67     38.03 o 
  13   4   8      171.17      240.19     55.59 o 
   1   5   8       57.72       59.35     33.82 o 
   2   5   8       20.99       52.31     78.47 o 
   3   5   8       66.65       80.17     41.64 o 
   4   5   8      128.64      108.31     37.12 o 
   5   5   8      134.65      106.57     35.91 o 
   6   5   8        0.16       44.60     48.66 o 
   7   5   8      244.30      230.99     35.18 o 
   8   5   8        9.73       84.34     44.42 o 
   9   5   8      303.18      297.85     45.71 o 
  10   5   8       22.03       34.41     44.93 o 
  11   5   8       52.80      103.46     41.32 o 
   0   6   8      404.38      471.62     41.53 o 
   1   6   8     4710.95     4403.27     84.32 o 
   2   6   8       60.25       89.22     37.08 o 
   3   6   8     3125.33     3010.98     54.29 o 
   4   6   8       70.45      123.46     50.14 o 
   5   6   8     1613.82     1557.84     37.69 o 
   7   6   8     1143.02     1111.65     41.39 o 
   8   6   8        5.85       61.03    196.17 o 
   9   6   8      227.79      278.39     51.98 o 
  10   6   8       20.58      103.37     78.56 o 
   1   7   8       52.70       92.32     61.07 o 
   2   7   8       24.17       83.22     60.56 o 
   3   7   8       32.45      267.29    113.34 o 
   4   7   8        0.11       83.14     57.76 o 
   5   7   8      109.94      139.94     41.88 o 
   6   7   8       30.15      111.55     48.27 o 
   7   7   8      159.34      234.22     49.03 o 
   8   7   8       19.23      115.80     73.91 o 
   0   8   8        0.31      191.81     74.11 o 
   1   8   8       80.22       89.84     54.54 o 
   2   8   8       39.00      209.25    156.94 o 
   3   8   8       39.47       89.55     50.13 o 
   4   8   8       15.31       81.25     64.48 o 
   1   0   9      976.92     1170.43     40.24 o 
   2   0   9        1.69       61.03     52.31 o 
   3   0   9     1413.45     1352.99     37.71 o 
   4   0   9     3868.32     3971.18    100.47 o 
   5   0   9     1049.95      978.34     45.77 o 
   6   0   9     4853.08     4921.71    117.70 o 
   7   0   9      867.55     1020.09     91.55 o 
   8   0   9     1869.22     2092.49     95.91 o 
   9   0   9      673.89      701.86     65.39 o 
  10   0   9     2481.85     2615.61     87.19 o 
  11   0   9     2469.01     2510.99    104.62 o 
  12   0   9     1074.19     1639.12    287.72 o 
  13   0   9      226.08      244.12     82.83 o 
  14   0   9      629.91      758.53    139.50 o 
   0   1   9    15449.65    16779.28     97.48 o 
   1   1   9      203.34      146.59     27.31 o 
   2   1   9     2100.56     2104.11     29.13 o 
   3   1   9     2162.80     2259.15     28.03 o 
   4   1   9     4703.77     4500.60     66.19 o 
   5   1   9     1481.67     1447.32     23.91 o 
   6   1   9     1549.96     1576.52     35.87 o 
   7   1   9      831.10      892.36     50.00 o 
   8   1   9     1310.32     1376.52     60.73 o 
   9   1   9      244.12      355.62     51.49 o 
  10   1   9      516.49      566.04     71.22 o 
  11   1   9      167.72      169.28     87.80 o 
  12   1   9      487.33      504.12     78.56 o 
  14   1   9        2.66       98.60     70.06 o 
   1   2   9     1227.53     1314.70     80.64 o 
   2   2   9      724.84      720.20     22.03 o 
   3   2   9       80.40       77.92     18.50 o 
   4   2   9        4.47       28.21     27.39 o 
   5   2   9        2.67       26.16     74.11 o 
   6   2   9       14.57       32.60     16.52 o 
   7   2   9       20.36       51.55     29.98 o 
   8   2   9      164.85      153.05      9.44 o 
   9   2   9        5.24       47.95     95.91 o 
  10   2   9       24.54       74.11    108.98 o 
  11   2   9      689.83      565.62     83.06 o 
  12   2   9       16.10      104.62    122.06 o 
  13   2   9        5.75        0.00    139.50 o 
   0   3   9     7099.38     7318.14    161.30 o 
   1   3   9      232.19      212.73     24.29 o 
   2   3   9     1003.27     1038.96     40.05 o 
   3   3   9     1385.72     1379.28     57.26 o 
   4   3   9     2237.12     2178.03     25.80 o 
   5   3   9     1011.25     1071.15     28.36 o 
   6   3   9      881.14      875.42     27.93 o 
   7   3   9      541.80      551.39     22.82 o 
   8   3   9      747.17      753.55     49.71 o 
   9   3   9      172.58      175.09     22.45 o 
  10   3   9      335.84      290.22     18.84 o 
  11   3   9       89.04       84.88     18.25 o 
  12   3   9      352.65      368.83    101.58 o 
  13   3   9        0.31      252.84    130.78 o 
   1   4   9      227.81      209.25     27.86 o 
   2   4   9       60.12       85.51     27.19 o 
   3   4   9      406.86      425.18     30.72 o 
   4   4   9     1406.86     1392.13     32.73 o 
   5   4   9      621.25      621.35     32.26 o 
   6   4   9     2037.94     1982.68     50.58 o 
   7   4   9      364.20      367.07     31.46 o 
   8   4   9     1020.78      989.66     27.70 o 
   9   4   9      370.81      369.76     65.04 o 
  10   4   9     1156.90     1068.15     37.70 o 
  11   4   9     1187.12      901.86    101.46 o 
  12   4   9      544.96      564.72     39.64 o 
   0   5   9     4190.76     4272.17     91.05 o 
   1   5   9      109.29      147.50     31.29 o 
   2   5   9     1214.10     1088.36     36.99 o 
   3   5   9      558.74      594.75     31.29 o 
   4   5   9     1562.81     1546.70     42.05 o 
   5   5   9      490.94      468.31     41.43 o 
   6   5   9      787.64      755.58     34.61 o 
   7   5   9      263.51      200.01     33.84 o 
   8   5   9      475.83      524.12     33.45 o 
   9   5   9      118.38       98.29     27.93 o 
  10   5   9      176.28      148.71     34.04 o 
  11   5   9       45.29      157.09     61.61 o 
   1   6   9       95.28      124.29     36.23 o 
   2   6   9       49.51       97.72     47.10 o 
   3   6   9        0.11       17.44    113.34 o 
   4   6   9        3.99       80.86     45.80 o 
   5   6   9        0.37      157.83    103.59 o 
   6   6   9        1.07       96.98     63.54 o 
   7   6   9       14.08      108.98     87.19 o 
   8   6   9       25.71       94.04     48.79 o 
   9   6   9        1.04       65.09     45.40 o 
   0   7   9      648.32      567.98    137.32 o 
   1   7   9       52.95      134.72     47.80 o 
   2   7   9      121.91      181.79     45.69 o 
   3   7   9      205.85      296.07     40.50 o 
   4   7   9      203.63      270.04     48.28 o 
   5   7   9      192.68      234.19     51.52 o 
   6   7   9      156.32      139.12     52.49 o 
   7   7   9       85.49      176.16     46.03 o 
   1   8   9        3.08       39.23     91.55 o 
   2   8   9       28.45      121.75     61.28 o 
   3   8   9       32.63      137.40     78.56 o 
   0   0  10      768.87      867.51     47.95 o 
   1   0  10      993.99     1049.18     61.03 o 
   2   0  10      165.01      166.69     26.87 o 
   3   0  10        7.87       34.87     27.29 o 
   4   0  10      750.77      702.01     39.23 o 
   5   0  10     1313.15     1392.73     39.23 o 
   6   0  10     1774.13     1939.91     91.55 o 
   7   0  10      263.04      191.81     87.19 o 
   8   0  10      460.40      370.55     95.91 o 
   9   0  10      426.07      488.25     65.39 o 
  10   0  10      598.68      527.48     95.91 o 
  11   0  10      109.10      287.72     91.55 o 
  12   0  10      225.38      409.78    100.27 o 
  13   0  10       15.72      174.37    143.86 o 
   1   1  10      164.33      207.17     21.86 o 
   2   1  10        0.68       52.31     34.87 o 
   3   1  10        5.11       22.44     23.97 o 
   4   1  10      917.86      947.89     22.02 o 
   5   1  10       52.57       69.35     11.89 o 
   6   1  10       52.04       58.44     25.80 o 
   7   1  10        3.86        0.00    100.27 o 
   8   1  10      624.21      578.76     78.47 o 
   9   1  10      669.56      774.25     58.75 o 
  10   1  10     1155.16     1147.53    126.42 o 
  12   1  10      808.53      820.82     91.10 o 
  13   1  10       70.29      105.81    100.47 o 
  14   1  10      421.50      521.25    141.83 o 
   0   2  10     6442.61     6354.05    148.22 o 
   1   2  10     1645.48     1630.29     26.52 o 
   2   2  10    11115.20    10905.63    171.78 o 
   3   2  10      258.50      226.29     21.22 o 
   4   2  10     8850.58     8761.34     82.78 o 
   5   2  10     1379.46     1331.69     24.17 o 
   6   2  10     6213.61     6155.55     64.85 o 
   7   2  10      285.50      263.27     13.08 o 
   8   2  10     1277.78     1187.66     21.39 o 
   9   2  10      281.97      282.41     58.75 o 
  10   2  10      438.29      509.08     76.33 o 
  11   2  10       45.21      178.73    122.06 o 
  12   2  10        9.16      130.78     78.47 o 
  13   2  10        0.30      126.42    101.72 o 
   1   3  10       86.01       84.16     27.23 o 
   2   3  10       10.58       37.78     22.65 o 
   3   3  10       44.61       59.37     43.59 o 
   4   3  10      615.77      585.27     22.51 o 
   5   3  10       46.64       58.14     25.63 o 
   6   3  10      101.06      110.55     24.21 o 
   7   3  10       47.48       53.48     23.04 o 
   8   3  10      565.53      551.01     32.59 o 
   9   3  10      558.98      543.36     30.20 o 
  10   3  10      988.19      902.87     32.23 o 
  11   3  10        1.45       69.75    130.78 o 
  12   3  10      663.31      728.72    107.89 o 
  13   3  10       78.06       77.34     75.15 o 
   0   4  10      216.81      285.38     40.85 o 
   1   4  10      355.31      338.61     22.50 o 
   2   4  10       76.50       81.66     24.22 o 
   3   4  10       58.75      105.48     29.60 o 
   4   4  10      317.06      341.68     34.31 o 
   5   4  10      484.28      510.81     33.02 o 
   6   4  10      723.07      732.52     75.51 o 
   7   4  10      164.82      213.08     31.94 o 
   8   4  10      242.40      262.48     28.94 o 
   9   4  10      181.06      167.07     21.91 o 
  10   4  10      314.31      273.28     59.15 o 
  11   4  10       66.27      138.99    128.60 o 
  12   4  10       98.53      110.67     45.30 o 
   1   5  10       15.83       99.15     70.06 o 
   2   5  10        0.54       49.43     80.60 o 
   3   5  10        2.64       39.06     38.44 o 
   4   5  10      128.74      164.04     36.24 o 
   5   5  10        5.29       30.52     40.92 o 
   6   5  10       19.17       60.13     40.92 o 
   7   5  10        1.72       77.38     61.03 o 
   8   5  10      132.08      142.86     42.61 o 
   9   5  10      113.78      112.10     39.01 o 
  10   5  10      368.63      327.35     41.01 o 
  11   5  10        6.11       58.49     68.18 o 
   0   6  10     1583.86     1674.58     94.16 o 
   1   6  10      280.86      236.97     40.37 o 
   2   6  10     2353.32     2307.28     58.86 o 
   3   6  10       89.55      116.87     43.38 o 
   4   6  10     2074.43     2032.99     41.93 o 
   5   6  10      261.92      313.27     40.53 o 
   6   6  10     1358.79     1213.22     70.48 o 
   7   6  10       88.51      198.86     53.81 o 
   8   6  10      351.78      348.90     50.97 o 
   9   6  10       50.46      109.67     76.41 o 
   1   7  10       12.80       86.07     70.44 o 
   2   7  10        3.53       79.29     50.08 o 
   3   7  10       17.88      147.34     63.50 o 
   4   7  10       80.97      185.18     64.40 o 
   5   7  10        4.73       47.95     82.83 o 
   6   7  10       60.07      111.50     67.34 o 
   1   0  11       38.34       24.16     36.61 o 
   2   0  11      504.78      516.91     54.49 o 
   3   0  11      777.12      782.10     31.19 o 
   4   0  11      883.54      884.12     30.52 o 
   5   0  11     2286.06     2301.26     61.03 o 
   6   0  11      641.98      671.34     87.19 o 
   7   0  11      736.01      806.48     95.91 o 
   8   0  11     1502.37     1556.29    100.27 o 
   9   0  11     2376.26     2593.82    104.62 o 
  10   0  11      182.62      331.31     82.83 o 
  11   0  11     2339.06     2284.30    117.70 o 
  12   0  11      194.89      104.62    178.73 o 
  13   0  11      725.46      771.61    117.70 o 
   0   1  11       52.24      108.27     26.87 o 
   1   1  11     3840.63     3813.14     30.78 o 
   2   1  11      264.87      309.86     20.99 o 
   3   1  11     2537.54     2628.10     52.68 o 
   4   1  11      142.56      138.03     17.58 o 
   5   1  11     8154.76     8064.11    139.89 o 
   6   1  11      850.02      863.96     23.52 o 
   7   1  11      922.42     1037.66     79.97 o 
   8   1  11      131.11       94.71     59.60 o 
   9   1  11      956.54     1023.01     93.73 o 
  10   1  11        0.95       26.56     60.01 o 
  11   1  11      162.20      298.62    119.63 o 
  12   1  11        0.35        4.36    143.86 o 
  13   1  11       78.65      191.81    148.22 o 
   1   2  11       25.51       64.76     22.77 o 
   2   2  11        0.05       45.85     38.58 o 
   3   2  11       14.15       39.73     25.47 o 
   4   2  11       30.83       40.24     22.73 o 
   5   2  11       24.16       17.44     20.92 o 
   6   2  11      234.49      197.92     22.32 o 
   7   2  11      178.80      199.16     13.39 o 
   8   2  11        0.18       78.47     61.03 o 
   9   2  11      153.34      204.20     62.71 o 
  10   2  11      235.47      220.02     76.41 o 
  11   2  11      466.11      453.24    117.70 o 
  12   2  11       42.39      113.34    143.86 o 
  13   2  11      137.46       79.22     85.47 o 
   0   3  11        9.44       30.52     47.95 o 
   1   3  11     1704.41     1693.79     37.58 o 
   2   3  11      194.60      202.39     31.59 o 
   3   3  11     1386.26     1392.17     30.92 o 
   4   3  11       76.01      106.13     23.85 o 
   5   3  11     4416.39     4457.07    132.12 o 
   6   3  11      591.84      593.71     28.94 o 
   7   3  11      515.66      523.22     26.46 o 
   8   3  11       62.84       96.41     17.10 o 
   9   3  11      632.02      563.53     17.35 o 
  10   3  11        0.85       26.29     93.73 o 
  11   3  11      122.43      183.09    139.50 o 
  12   3  11        0.24      143.86    104.81 o 
   1   4  11       17.69       44.75     33.11 o 
   2   4  11      189.97      155.30     31.19 o 
   3   4  11      358.05      363.70     29.35 o 
   4   4  11      473.51      475.72     29.89 o 
   5   4  11     1023.54     1100.57    115.78 o 
   6   4  11      343.76      338.54     35.44 o 
   7   4  11      429.74      424.55     35.72 o 
   8   4  11      676.66      688.93     42.63 o 
   9   4  11     1174.82     1152.90     33.39 o 
  10   4  11      125.88      138.43     28.51 o 
  11   4  11     1164.29      943.07     68.76 o 
   0   5  11       11.86       52.31     52.31 o 
   1   5  11     1464.79     1509.22     43.70 o 
   2   5  11      106.25      100.63     41.12 o 
   3   5  11     1323.92     1327.36     36.57 o 
   4   5  11       53.75      119.94     36.23 o 
   5   5  11     2484.19     2485.99     89.35 o 
   6   5  11      243.53      289.73     35.24 o 
   7   5  11      426.55      426.03     40.74 o 
   8   5  11       31.88       79.68     43.39 o 
   9   5  11      366.37      414.32     37.89 o 
  10   5  11        6.28       91.90     44.81 o 
   1   6  11        7.83      114.41     93.73 o 
   2   6  11        3.37       26.16     74.11 o 
   3   6  11        3.53       43.59     61.03 o 
   4   6  11        4.40      156.94    108.98 o 
   5   6  11        3.23       46.80     76.54 o 
   6   6  11       43.08       92.53     45.31 o 
   7   6  11       28.23      192.33     82.32 o 
   8   6  11       12.97       80.01     31.02 o 
   0   7  11        2.63      279.00    165.66 o 
   1   7  11      145.04      225.87     45.95 o 
   2   7  11       22.20      111.72     64.71 o 
   3   7  11      188.87      207.92     56.62 o 
   4   7  11       11.85      137.03     62.17 o 
   5   7  11      484.08      446.43     69.00 o 
   0   0  12     2223.85     2166.60     78.47 o 
   2   0  12     2266.38     2350.59     52.31 o 
   3   0  12       31.65       46.50     43.59 o 
   4   0  12     3193.25     3294.06     71.93 o 
   5   0  12      608.34      629.81     29.08 o 
   6   0  12     1148.17     1119.09     87.19 o 
   7   0  12       66.61        4.36    104.62 o 
   8   0  12      457.68      527.48     87.19 o 
   9   0  12      326.92      435.94    122.06 o 
  10   0  12      243.85      309.51     87.19 o 
  11   0  12      273.30      244.12    143.86 o 
  12   0  12       68.75       56.67    117.70 o 
  13   0  12       61.21      108.98    135.14 o 
   1   1  12       85.36       66.60     28.30 o 
   2   1  12       55.65       84.91     20.87 o 
   3   1  12        4.69       23.59     27.14 o 
   4   1  12      177.25      224.59     40.30 o 
   5   1  12     3541.69     3405.96     59.78 o 
   6   1  12      258.12      260.00     20.58 o 
   7   1  12      136.06      139.50     58.04 o 
   8   1  12       37.89      148.22    104.62 o 
   9   1  12      338.40      324.13     69.28 o 
  10   1  12      619.52      605.39    102.44 o 
  11   1  12      332.43      430.61     79.80 o 
  12   1  12      190.67      298.31     71.22 o 
  13   1  12      264.93      200.84     87.81 o 
   0   2  12      977.46      975.41     55.49 o 
   1   2  12     5993.60     5942.42    143.46 o 
   2   2  12      967.01      957.54     34.61 o 
   3   2  12     5073.13     5039.61     64.13 o 
   4   2  12     1660.21     1568.61     40.90 o 
   5   2  12      569.35      608.82     34.51 o 
   6   2  12      565.78      590.33     21.29 o 
   7   2  12      220.97      201.02     17.35 o 
   8   2  12      249.27      166.21     60.49 o 
   9   2  12      449.22      445.12     90.90 o 
  10   2  12      137.61      104.46     78.21 o 
  11   2  12       72.47       95.91     98.64 o 
  12   2  12       54.09      213.17     90.04 o 
   1   3  12       21.94       75.49     42.95 o 
   2   3  12       47.87       90.76     30.06 o 
   3   3  12       18.72       30.82     39.35 o 
   4   3  12      191.53      169.15     30.46 o 
   5   3  12     2627.28     2625.44     78.02 o 
   6   3  12      254.46      250.76     37.12 o 
   7   3  12      161.86      193.22     31.07 o 
   8   3  12       68.65       61.77     23.60 o 
   9   3  12      350.07      354.71     19.51 o 
  10   3  12      502.20      506.41    122.06 o 
  11   3  12      310.61      379.53     90.04 o 
  12   3  12      180.82      320.65    108.98 o 
   0   4  12     1111.28     1118.78     73.79 o 
   1   4  12        6.47       26.99     36.64 o 
   2   4  12     1048.33     1016.93     36.93 o 
   3   4  12       11.11       46.06     38.34 o 
   4   4  12     1427.26     1461.12     50.74 o 
   5   4  12      232.45      227.58     30.74 o 
   6   4  12      528.73      540.69     31.04 o 
   7   4  12       43.55       65.77     26.01 o 
   8   4  12      275.00      290.79     33.68 o 
   9   4  12      170.00      180.27     39.64 o 
  10   4  12      103.71      127.30     24.87 o 
  11   4  12      130.15       73.30     29.18 o 
   1   5  12       11.45       52.31     54.47 o 
   2   5  12        5.78       80.61     63.44 o 
   3   5  12        0.53       95.91     74.08 o 
   4   5  12       41.64      106.35     46.84 o 
   5   5  12      931.84      935.16     47.16 o 
   6   5  12       52.81       78.16     49.40 o 
   7   5  12       12.30       70.01     37.43 o 
   8   5  12        8.66       95.13     58.77 o 
   9   5  12       82.66       61.50     45.32 o 
   0   6  12      173.63      142.32     51.32 o 
   1   6  12     1501.79     1452.36     56.43 o 
   2   6  12      189.16      260.48     50.63 o 
   3   6  12     1194.51     1210.49     52.23 o 
   4   6  12      346.63      403.20     39.67 o 
   5   6  12      172.21      256.32     48.83 o 
   6   6  12       93.54      157.54     47.23 o 
   7   6  12       50.65      108.40     39.56 o 
   8   6  12       79.16       80.72     44.62 o 
   1   7  12        0.37      127.31     71.77 o 
   2   7  12        9.31       96.80     85.10 o 
   3   7  12       16.75       69.75     95.91 o 
   4   7  12       51.45      160.66     79.72 o 
   1   0  13       74.17       52.01     43.98 o 
   2   0  13      594.30      575.40     56.96 o 
   3   0  13      566.81      625.88     38.58 o 
   4   0  13      785.95      867.51     42.02 o 
   5   0  13      103.21      105.33     21.25 o 
   6   0  13     3177.35     2878.39     63.14 o 
   7   0  13      897.97      819.56     95.91 o 
   8   0  13     1698.58     1848.37     91.55 o 
   9   0  13       52.71       56.67    130.78 o 
  10   0  13     1157.73     1203.18    143.86 o 
  11   0  13       53.82      122.06    139.50 o 
  12   0  13      482.26      527.48    231.05 o 
   0   1  13     2385.73     2381.13    170.01 o 
   1   1  13      148.10      168.12     32.74 o 
   2   1  13     2605.72     2671.89     38.25 o 
   3   1  13       65.40       90.80     23.68 o 
   4   1  13     2528.99     2524.88     45.07 o 
   5   1  13       53.31       80.87     23.17 o 
   6   1  13      302.99      304.98     25.22 o 
   7   1  13      133.46      157.81     66.87 o 
   8   1  13     1712.55     1779.63     84.61 o 
   9   1  13      106.52      154.76     92.48 o 
  10   1  13      467.87      397.10    150.40 o 
  11   1  13        0.37      196.17    152.58 o 
  12   1  13        6.48      143.86     77.06 o 
   1   2  13      281.06      292.79     43.63 o 
   2   2  13       94.61      106.98     34.59 o 
   3   2  13       42.95       78.93     24.55 o 
   4   2  13       49.95       56.67     52.31 o 
   5   2  13     2079.76     1933.89     49.08 o 
   6   2  13      808.43      782.06     23.63 o 
   7   2  13      134.02      139.57     16.60 o 
   8   2  13      297.27      279.00    104.62 o 
   9   2  13      661.44      725.14    101.58 o 
  10   2  13      247.14      261.65     91.55 o 
  11   2  13      306.04      383.02     95.31 o 
  12   2  13      119.44      102.92    125.37 o 
   0   3  13     1257.04     1247.24     56.47 o 
   1   3  13      140.52      125.44     30.80 o 
   2   3  13     1262.98     1305.28     57.26 o 
   3   3  13       85.24      126.75     33.90 o 
   4   3  13     1321.90     1260.19     31.14 o 
   5   3  13       47.80       52.70     25.87 o 
   6   3  13      250.01      245.59     24.95 o 
   7   3  13       58.82       71.39     20.96 o 
   8   3  13     1069.20      970.46     32.08 o 
   9   3  13       77.50      126.44     89.39 o 
  10   3  13      311.71      279.00    113.34 o 
  11   3  13        0.47       74.11    156.94 o 
   1   4  13       10.13       48.63     52.50 o 
   2   4  13      210.22      215.12     35.52 o 
   3   4  13      202.72      240.73     40.64 o 
   4   4  13      488.89      485.77     30.66 o 
   5   4  13       20.38       42.10     45.13 o 
   6   4  13     1397.11     1406.48    129.09 o 
   7   4  13      401.70      410.04     28.73 o 
   8   4  13      800.79      777.99     31.60 o 
   9   4  13       48.79       87.60     24.74 o 
  10   4  13      555.54      460.04     42.82 o 
   0   5  13     1201.80     1194.20     81.64 o 
   1   5  13       27.41       40.67     40.15 o 
   2   5  13     1134.95     1094.99     36.56 o 
   3   5  13       23.04      133.49     61.03 o 
   4   5  13     1044.60      966.12     46.54 o 
   5   5  13        2.58       58.90     52.00 o 
   6   5  13       38.82       82.83     47.07 o 
   7   5  13       40.14       55.18     42.79 o 
   8   5  13      587.09      588.38     57.30 o 
   9   5  13       18.03       83.09     51.12 o 
   1   6  13       37.81      153.04     48.40 o 
   2   6  13        7.99      135.14     82.83 o 
   3   6  13       42.53      121.45     50.50 o 
   4   6  13       43.61      174.37    130.78 o 
   5   6  13      459.28      523.19     74.88 o 
   6   6  13      158.52      160.61     51.78 o 
   7   6  13       66.03       67.06     51.32 o 
   1   7  13       33.37       96.08     75.41 o 
   2   7  13      156.16      169.21     53.13 o 
   3   7  13       37.70      105.90     92.08 o 
   0   0  14      649.69      636.47     52.31 o 
   1   0  14     3286.84     3366.29     63.35 o 
   2   0  14       25.50      108.98     52.31 o 
   3   0  14     3456.95     3591.05    196.17 o 
   4   0  14        8.53       47.95     56.67 o 
   5   0  14      724.34      740.67     45.77 o 
   6   0  14      549.98      514.28     63.21 o 
   7   0  14      658.61      575.43    130.78 o 
   9   0  14      888.60      954.70    104.62 o 
  11   0  14       84.98      196.17    170.01 o 
  12   0  14        5.32      126.42    104.62 o 
   1   1  14       59.57       70.70     45.21 o 
   2   1  14      266.34      285.30     28.97 o 
   3   1  14       76.08       77.03     23.39 o 
   4   1  14      543.49      547.20     29.47 o 
   5   1  14     2336.16     2210.34     31.46 o 
   6   1  14       26.94       45.05     15.10 o 
   7   1  14      235.69      161.74     33.80 o 
   8   1  14        9.11      156.94    122.06 o 
   9   1  14      367.30      389.90     71.22 o 
  10   1  14       75.98      156.18    133.32 o 
  11   1  14      566.84      577.27     86.37 o 
  12   1  14       70.34       82.99    121.73 o 
   0   2  14     1379.68     1407.64     69.75 o 
   1   2  14      633.45      641.21     45.57 o 
   2   2  14     2335.02     2315.17     43.52 o 
   3   2  14      944.26      909.29     30.13 o 
   4   2  14     1466.12     1471.47     38.80 o 
   5   2  14       62.11       66.46     23.35 o 
   6   2  14     2043.09     1906.14     65.44 o 
   7   2  14      195.60      206.29     60.29 o 
   8   2  14      236.77      375.63     85.01 o 
   9   2  14      539.54      548.07     88.68 o 
  11   2  14       81.14      191.67    122.06 o 
   1   3  14       21.87       83.99     34.88 o 
   2   3  14      181.34      205.54     39.00 o 
   3   3  14       16.37       18.53     33.09 o 
   4   3  14      229.99      186.95     28.69 o 
   5   3  14     1674.94     1604.85     42.96 o 
   6   3  14       57.80       85.86     28.41 o 
   7   3  14      211.71      264.43     37.12 o 
   8   3  14       38.16       76.98     33.11 o 
   9   3  14      308.96      212.63     54.39 o 
  10   3  14      102.54      262.88     98.27 o 
  11   3  14      450.74      485.61    105.79 o 
   0   4  14      261.38      263.56     76.29 o 
   1   4  14     1640.74     1704.20     47.19 o 
   2   4  14       37.58       98.30     43.50 o 
   3   4  14     1744.19     1645.98     48.33 o 
   4   4  14        5.13       43.59     48.08 o 
   5   4  14      357.43      350.05     40.84 o 
   6   4  14      242.10      261.60     46.09 o 
   7   4  14      351.85      320.51     30.78 o 
   8   4  14       33.73       77.92     39.17 o 
   9   4  14      420.52      391.01     36.47 o 
   1   5  14        1.34       92.46     45.78 o 
   2   5  14       30.91       61.03     91.55 o 
   3   5  14        9.03       88.73     46.03 o 
   4   5  14      181.71      130.71     48.16 o 
   5   5  14      645.68      587.32     45.67 o 
   6   5  14        0.29       52.31    152.58 o 
   7   5  14       60.82       78.47     41.50 o 
   8   5  14        0.43       39.23     49.10 o 
   0   6  14      363.52      392.41     69.75 o 
   1   6  14      133.23      208.95     61.55 o 
   2   6  14      514.52      487.27     52.20 o 
   3   6  14      201.66      187.72     50.26 o 
   4   6  14      372.63      361.70     44.07 o 
   5   6  14       10.06       69.35     54.28 o 
   1   0  15      209.37      182.30     50.23 o 
   2   0  15        7.16       30.14     37.05 o 
   3   0  15        7.54       41.48     36.31 o 
   4   0  15      267.01      288.74     50.28 o 
   5   0  15      171.65      131.42     25.15 o 
   6   0  15       74.72       79.07     65.39 o 
   7   0  15      198.61      139.50     78.47 o 
   9   0  15      319.69      401.06    152.58 o 
  10   0  15        2.02      104.62    152.58 o 
  11   0  15      579.37      680.06    139.50 o 
   0   1  15      497.73      536.91     47.52 o 
   1   1  15     1082.41     1076.97     42.76 o 
   2   1  15      380.35      407.95     36.60 o 
   3   1  15     1439.96     1395.83     34.42 o 
   4   1  15      902.64      925.77     35.15 o 
   5   1  15     2286.07     2261.72     63.78 o 
   6   1  15       13.92       16.55     21.20 o 
   7   1  15      837.92      629.66     98.24 o 
   8   1  15      441.06      506.10     96.77 o 
   9   1  15      354.07      309.51    104.81 o 
  10   1  15      170.89      163.14     95.08 o 
  11   1  15        6.81      228.51    131.58 o 
   1   2  15       88.57       92.48     76.22 o 
   2   2  15      215.73      237.46     39.24 o 
   3   2  15        9.08       30.52     47.95 o 
   4   2  15      218.06      250.36     37.75 o 
   5   2  15        9.98       41.20     60.06 o 
   6   2  15      707.37      700.90     25.61 o 
   7   2  15       28.55       85.02     49.08 o 
   8   2  15      971.28     1007.88    143.86 o 
   9   2  15      102.27      185.37    106.31 o 
  10   2  15      618.13      518.48    106.82 o 
  11   2  15      328.41      224.28     95.72 o 
   0   3  15      414.07      407.29     49.83 o 
   1   3  15      479.95      528.47     38.38 o 
   2   3  15      373.69      428.35     34.58 o 
   3   3  15      749.26      744.10     31.06 o 
   4   3  15      724.87      727.00     33.16 o 
   5   3  15     1296.85     1276.67     49.89 o 
   6   3  15       23.43       95.81     28.41 o 
   7   3  15      561.53      518.04     29.15 o 
   8   3  15      332.59      308.26     65.03 o 
   9   3  15      229.74      139.99    156.07 o 
  10   3  15      145.84      163.04     94.31 o 
   1   4  15       47.27       89.13     42.59 o 
   2   4  15        8.93        9.76     56.72 o 
   3   4  15       13.53       89.80     50.13 o 
   4   4  15      116.63      185.03     39.42 o 
   5   4  15       52.58       81.68     58.33 o 
   6   4  15       42.82      102.44     57.60 o 
   7   4  15      121.31      150.48     29.42 o 
   8   4  15        3.49       34.87     56.67 o 
   9   4  15      163.38      173.51     41.53 o 
   0   5  15       77.90       52.31     61.03 o 
   1   5  15      508.10      498.44     45.51 o 
   2   5  15      101.17      161.97     44.41 o 
   3   5  15      631.80      673.91     41.33 o 
   4   5  15      229.01      188.91     46.18 o 
   5   5  15      855.99      860.45     51.86 o 
   6   5  15        1.62      111.52     63.68 o 
   7   5  15      398.97      412.53     48.94 o 
   1   6  15        5.68      105.74     73.26 o 
   2   6  15       33.16      155.13     66.33 o 
   3   6  15        0.21       61.03    117.70 o 
   4   6  15       98.98      108.09     54.91 o 
   0   0  16     3185.11     3539.80    122.06 o 
   1   0  16       93.93      102.44     40.07 o 
   2   0  16     2386.57     2392.14     35.46 o 
   3   0  16      795.21      856.00     31.19 o 
   4   0  16     3829.14     3850.58     71.85 o 
   5   0  16       53.00       56.67     39.23 o 
   6   0  16     1382.06     1308.26     45.77 o 
   7   0  16      147.78      244.12    108.98 o 
   8   0  16      877.25      828.28    122.06 o 
  10   0  16      212.77      353.11    165.66 o 
   1   1  16      328.52      305.77     40.22 o 
   2   1  16      108.27       83.15     37.29 o 
   3   1  16       28.06       59.45     29.89 o 
   4   1  16       79.80      131.23     33.91 o 
   5   1  16       42.52       48.23     29.33 o 
   6   1  16      230.59      198.61     33.35 o 
   7   1  16       25.63       43.36     32.93 o 
   8   1  16      164.78       93.73    101.72 o 
   9   1  16       54.57      196.36    106.05 o 
  10   1  16      683.18      889.03    166.03 o 
   0   2  16      314.91      397.16     58.85 o 
   1   2  16      790.12      776.40     43.22 o 
   2   2  16      206.21      251.13     40.27 o 
   3   2  16       31.04       73.69     30.86 o 
   4   2  16     1027.78     1032.72     36.47 o 
   5   2  16      189.91      195.51     29.13 o 
   6   2  16      364.99      426.72     33.21 o 
   7   2  16        1.04       50.23    100.15 o 
   8   2  16      396.15      418.11     94.22 o 
  10   2  16      162.76      200.53    165.66 o 
   1   3  16      222.25      234.50     36.04 o 
   2   3  16       87.77       86.55     33.15 o 
   3   3  16        0.52       21.80     78.47 o 
   4   3  16       63.16      105.33     42.99 o 
   5   3  16       46.11       33.63     30.44 o 
   6   3  16      176.08      191.75     41.53 o 
   7   3  16        0.00       47.49     28.20 o 
   8   3  16      144.71      148.18     18.96 o 
   9   3  16       64.41       95.08     89.10 o 
   0   4  16     1539.22     1544.53     91.55 o 
   1   4  16       51.68      138.30     55.39 o 
   2   4  16     1310.77     1281.36     45.28 o 
   3   4  16      339.28      425.58     78.18 o 
   4   4  16     1858.59     1756.42    122.58 o 
   5   4  16       31.70       69.75    292.08 o 
   6   4  16      794.26      724.53     40.90 o 
   7   4  16       55.33      130.55     42.77 o 
   8   4  16      436.65      424.70     34.71 o 
   1   5  16       66.65      131.88     51.60 o 
   2   5  16       32.88       66.27    104.77 o 
   3   5  16        4.13       51.84     66.19 o 
   4   5  16       18.95       64.35     52.12 o 
   5   5  16        1.55      156.09     62.69 o 
   6   5  16       62.56      107.14     59.18 o 
   0   6  16       50.78      161.30    143.86 o 
   1   6  16      199.72      162.92     60.17 o 
   1   0  17       48.42       89.78     47.16 o 
   3   0  17        2.15      102.13     65.39 o 
   4   0  17      158.86      172.06     40.92 o 
   6   0  17       56.28      106.95     32.78 o 
   7   0  17       12.33       13.08      8.72 o 
   8   0  17       82.39       74.11    152.58 o 
   9   0  17        1.77       26.16    113.34 o 
   0   1  17     2628.34     2223.21    108.98 o 
   1   1  17      595.39      662.52     43.30 o 
   2   1  17      150.42      219.42     44.05 o 
   3   1  17     1120.48     1158.58     40.91 o 
   4   1  17      354.50      314.36     30.94 o 
   5   1  17      510.14      549.47     47.76 o 
   6   1  17      331.07      352.35     24.84 o 
   7   1  17      358.55      317.23     45.30 o 
   8   1  17       66.09       62.32    109.40 o 
   9   1  17      240.35      288.08    138.56 o 
   1   2  17        1.82       37.99     43.29 o 
   2   2  17        0.46       20.92     58.47 o 
   3   2  17      397.54      412.67     39.70 o 
   4   2  17      146.52       98.28     41.43 o 
   5   2  17      818.68      765.45     44.56 o 
   6   2  17       62.69      102.56     45.30 o 
   7   2  17      578.32      534.79     28.35 o 
   8   2  17      100.12      169.17    101.58 o 
   9   2  17      562.03      585.50    151.59 o 
   0   3  17     1414.75     1345.48     63.93 o 
   1   3  17      586.67      633.64     46.38 o 
   2   3  17       64.14      103.73     47.64 o 
   3   3  17      921.44      879.89     58.20 o 
   4   3  17      169.09      172.22     46.04 o 
   5   3  17      485.86      492.13     53.98 o 
   6   3  17      190.50      197.60     34.31 o 
   7   3  17      306.49      301.73     46.92 o 
   8   3  17       40.47       41.71     39.49 o 
   2   4  17        1.02       66.90     82.73 o 
   3   4  17        0.47       91.80     49.72 o 
   4   4  17       65.33       93.41     52.31 o 
   6   4  17       23.73       91.55     47.95 o 
   0   5  17      969.97      841.44     83.70 o 
   1   5  17      170.98      121.14     56.39 o 
   2   5  17      132.14      192.09     69.90 o 
   3   5  17      285.86      295.77     58.54 o 
   4   5  17      160.11      133.05     47.88 o 
   0   0  18      450.61      462.09     91.55 o 
   1   0  18     3806.04     3656.16     78.56 o 
   2   0  18     1013.25     1007.59     52.31 o 
   3   0  18     1361.39     1372.32     94.22 o 
   4   0  18      361.02      396.32     40.92 o 
   5   0  18     1910.27     1770.40     93.73 o 
   6   0  18      190.65      227.77    139.50 o 
   7   0  18      680.20      440.54     56.67 o 
   8   0  18      191.13      335.67    183.09 o 
   1   1  18       89.75      106.82     41.29 o 
   2   1  18       43.61       78.51     42.58 o 
   3   1  18       25.02       98.81     54.59 o 
   4   1  18       13.77       48.03     32.37 o 
   5   1  18       43.25       93.53     31.46 o 
   6   1  18       29.54       62.37     61.03 o 
   7   1  18      161.26      127.95     33.35 o 
   8   1  18       69.32       43.59    165.66 o 
   0   2  18        1.37      122.06    100.27 o 
   1   2  18      600.63      588.09     42.28 o 
   2   2  18      104.69      117.70     46.89 o 
   3   2  18       50.13      124.74     78.47 o 
   4   2  18       15.60       50.41     34.32 o 
   5   2  18      433.28      473.83     31.70 o 
   6   2  18       28.37       70.26     50.47 o 
   7   2  18      184.96      215.26     39.01 o 
   8   2  18      113.37      300.80    152.58 o 
   1   3  18       71.58      123.13     49.55 o 
   2   3  18       17.57      165.66    126.42 o 
   3   3  18       15.71       17.44     91.55 o 
   4   3  18        0.71       30.52     52.31 o 
   5   3  18       40.82      136.39     70.86 o 
   6   3  18        3.89      117.70    156.94 o 
   7   3  18      112.36      138.83     28.56 o 
   0   4  18      257.79      382.75     58.49 o 
   1   4  18     1922.38     1757.95     61.49 o 
   2   4  18      464.85      504.82     52.57 o 
   3   4  18      747.40      769.69     49.35 o 
   4   4  18      200.80      272.36     48.64 o 
   5   4  18      953.02      905.82     57.62 o 
   2   0  19       17.32       90.72     59.40 o 
   3   0  19        3.58       37.78     44.63 o 
   4   0  19        1.44       78.47    126.42 o 
   5   0  19        0.66        8.72    135.14 o 
   0   1  19     1108.75     1123.30     59.40 o 
   1   1  19        1.42       89.37    101.72 o 
   2   1  19      913.08      998.64     44.64 o 
   3   1  19        0.87       51.05     55.62 o 
   4   1  19      677.20      711.63     48.73 o 
   5   1  19        1.14      100.10     75.15 o 
   6   1  19      578.66      531.21     34.69 o 
   7   1  19        7.73       21.80     12.33 o 
   1   2  19        2.47       43.59    117.70 o 
   2   2  19       37.34       76.25     55.13 o 
   3   2  19       34.85      132.71     54.96 o 
   4   2  19      308.95      330.33     45.93 o 
   5   2  19       32.27       71.90     28.58 o 
   6   2  19      331.14      335.48     43.42 o 
   0   3  19     1015.46      993.93     58.08 o 
   1   3  19        8.71      148.22    104.62 o 
   2   3  19      794.63      880.04     49.52 o 
   3   3  19        1.42       55.68     37.36 o 
   4   3  19      605.97      604.99     54.11 o 
   5   3  19        5.18       29.01     66.66 o 
   1   4  19        0.01      118.54     86.84 o 
   2   4  19        6.80       69.75     74.11 o 
   0   0  20      825.30      880.59    113.34 o 
   1   0  20      575.26      633.20    102.44 o 
   2   0  20      618.76      764.55     66.87 o 
   3   0  20      357.20      382.39     53.13 o 
   4   0  20      576.41      606.08    106.80 o 
   5   0  20      397.84      423.51     49.48 o 
   6   0  20       58.44       47.47     43.59 o 
   1   1  20        2.77       91.76     62.69 o 
   2   1  20        8.44      115.78     38.86 o 
   3   1  20       24.99       94.01     55.91 o 
   4   1  20       95.29      160.06     55.19 o 
   5   1  20      168.06      223.10     41.12 o 
   0   2  20        3.39       52.31    117.70 o 
   1   2  20      213.08      238.01     43.01 o 
   2   2  20        7.62      119.75     53.51 o 
   3   2  20      133.69      218.82     53.24 o 
   4   2  20        7.04       72.11     50.05 o 
   5   2  20      218.68      203.24     46.38 o 
   1   3  20        2.30       83.57     70.06 o 
   2   3  20        5.36      114.14     51.08 o 
   3   3  20        6.28      122.06     95.91 o 
   1   0  21        0.46      139.50    104.62 o 
   2   0  21        4.92      112.25     52.31 o 
   3   0  21       14.03       29.53     45.94 o 
   0   1  21        5.58      108.98    108.98 o 
   1   1  21      493.34      522.47     64.79 o 
   2   1  21       17.06       64.81     53.21 o 
   3   1  21      231.10      289.02     61.03 o 
   1   2  21        7.62       71.60     61.84 o 
                                                 
